# Supplementary material for: 4-(2-Hydroxy­benzyl­idene)-3-methyl­isoxazol-5(4H)-one
Source: Acta Crystallogr Sect E Struct Rep Online. 2009 Nov 7;65(Pt 12):o3012. doi: 10.1107/S1600536809045486 (PMC2972172; doi:10.1107/S1600536809045486)
Supplement: Supplementary file 2 [file e-65-o3012-Isup2.hkl]

# 
# h,k,l, Fc-squared, Fo-squared, sigma(Fo-squared) and status flag 
# 
data_I
_shelx_title ' 081110g in P2(1)/c' 
_shelx_refln_list_code          4 
_shelx_F_calc_maximum      145.29 
_exptl_crystal_F_000       424.00 
_reflns_d_resolution_high  0.8407 
 
loop_ 
 _symmetry_equiv_pos_as_xyz 
 'x, y, z' 
 '-x, y+1/2, -z+1/2' 
 '-x, -y, -z' 
 'x, -y-1/2, z-1/2' 
 
_cell_length_a     8.0172 
_cell_length_b     6.8620 
_cell_length_c    17.5348 
_cell_angle_alpha  90.000 
_cell_angle_beta   99.962 
_cell_angle_gamma  90.000 
 
_shelx_F_squared_multiplier     1.000 
 
loop_ 
 _refln_index_h 
 _refln_index_k 
 _refln_index_l 
 _refln_F_squared_calc 
 _refln_F_squared_meas 
 _refln_F_squared_sigma 
 _refln_observed_status 
   1   0   0      199.27      163.11      4.26 o 
   2   0   0    13011.28    14170.21    166.86 o 
   3   0   0      410.76      434.32     10.88 o 
   4   0   0       58.51       54.49      4.46 o 
   5   0   0      147.36      138.32      7.59 o 
   6   0   0       18.00       18.14      4.59 o 
   7   0   0       12.63        5.60      3.85 o 
   9   0   0        0.50       -8.14      5.43 o 
   1   1   0        0.07       -0.59      0.39 o 
   2   1   0    21108.82    21839.49    179.30 o 
   3   1   0       62.55       69.00      2.42 o 
   4   1   0      956.83      969.64     16.40 o 
   5   1   0      120.42      110.05      3.95 o 
   6   1   0       10.09        8.06      2.80 o 
   7   1   0       10.72        7.47      3.95 o 
   8   1   0        1.11       -0.24      4.83 o 
   0   2   0       44.82       43.01      1.96 o 
   1   2   0      676.29      688.14     13.28 o 
   2   2   0     1192.32     1245.99     10.75 o 
   3   2   0        8.74        7.96      0.93 o 
   4   2   0     3860.26     4114.86     65.22 o 
   5   2   0       18.13       12.02      3.30 o 
   6   2   0      309.14      288.25      7.37 o 
   7   2   0       81.58      102.13      7.79 o 
   8   2   0        1.70        0.54      4.62 o 
   9   2   0        0.20       -0.75      5.63 o 
   1   3   0      215.86      197.20      3.53 o 
   2   3   0       56.36       67.81      1.92 o 
   3   3   0        0.16       -0.78      1.23 o 
   4   3   0      123.20      135.76      6.03 o 
   5   3   0        8.49        9.18      3.00 o 
   6   3   0      637.72      587.03     28.74 o 
   7   3   0       33.09       36.97     10.16 o 
   8   3   0       74.20       69.23     11.07 o 
   0   4   0      129.33      158.79      5.25 o 
   1   4   0       10.46        8.49      1.50 o 
   2   4   0       36.83       38.23      3.09 o 
   3   4   0        1.90       -0.85      1.53 o 
   4   4   0        0.29       -0.46      1.75 o 
   5   4   0       22.63       14.20      3.13 o 
   6   4   0       35.41       31.22      5.23 o 
   7   4   0        5.84        4.80      4.06 o 
   8   4   0      107.78      109.15      9.56 o 
   1   5   0       23.36       22.23      2.83 o 
   2   5   0       20.61       18.51      2.84 o 
   3   5   0      105.30       94.78      4.67 o 
   4   5   0        5.13        1.82      2.45 o 
   5   5   0        5.47        1.77      2.60 o 
   6   5   0        2.24        3.14      3.77 o 
   7   5   0       11.75       11.50      5.00 o 
   0   6   0        6.59        5.87      3.93 o 
   1   6   0      100.20       97.39      4.60 o 
   2   6   0        0.94       -0.73      2.24 o 
   3   6   0       41.61       44.67      4.47 o 
   4   6   0        0.41        0.03      2.56 o 
   5   6   0        1.26        1.00      4.15 o 
   6   6   0        6.86        9.47      4.79 o 
   1   7   0      168.32      159.21     10.74 o 
   2   7   0        0.06       -2.35      2.50 o 
   3   7   0        6.23        3.31      2.94 o 
   4   7   0        9.37        5.67      3.48 o 
   0   8   0        1.13       -2.05      5.34 o 
   1   8   0        8.81        2.95      3.78 o 
  -8   1   1       31.62       28.10      5.27 o 
  -7   1   1        1.24        0.42      3.15 o 
  -6   1   1       77.13       76.32      4.07 o 
  -5   1   1        1.78        1.67      2.10 o 
  -4   1   1     1519.96     1636.80     33.43 o 
  -3   1   1       24.85       23.67      1.88 o 
  -2   1   1     5965.88     6433.58     40.95 o 
  -1   1   1       92.52       95.92      1.62 o 
   0   1   1     6314.16     6249.59    163.09 o 
   1   1   1       61.75       57.64      1.80 o 
   2   1   1     9848.29    10637.64     90.88 o 
   3   1   1      466.41      425.56      5.38 o 
   4   1   1        0.01       -0.40      1.03 o 
   5   1   1       56.84       61.93      3.57 o 
   6   1   1       29.92       32.44      3.43 o 
   7   1   1       15.63       13.33      3.53 o 
   8   1   1        0.01       -1.51      3.41 o 
   9   1   1        1.05       -2.07      5.80 o 
  -9   2   1       14.04       10.55      6.80 o 
  -8   2   1       15.30       13.56      8.47 o 
  -7   2   1        0.28       -1.57      3.24 o 
  -6   2   1       75.90       76.58      6.53 o 
  -5   2   1       17.61       21.18      2.79 o 
  -4   2   1      409.38      381.67      5.70 o 
  -3   2   1       37.84       35.06      1.60 o 
  -2   2   1        5.94        5.02      0.88 o 
  -1   2   1      277.29      290.05      5.49 o 
   0   2   1      284.20      273.21      3.56 o 
   1   2   1      138.33      128.10      2.18 o 
   2   2   1     3252.50     3329.14     23.77 o 
   3   2   1        0.06       -1.26      0.84 o 
   4   2   1     2702.34     2775.13     21.55 o 
   5   2   1        0.88        0.12      1.77 o 
   6   2   1       26.97       28.98      3.39 o 
   7   2   1       26.80       35.13      4.96 o 
   8   2   1        1.02       -0.93      5.27 o 
   9   2   1       35.79       23.72      7.70 o 
  -8   3   1       17.15        1.61      4.33 o 
  -7   3   1        3.86        1.25      3.85 o 
  -6   3   1      149.50      132.00     10.13 o 
  -5   3   1       51.42       51.85      7.36 o 
  -4   3   1      293.06      295.92      7.24 o 
  -3   3   1      121.03      127.85      4.45 o 
  -2   3   1      480.72      558.30      6.45 o 
  -1   3   1      255.20      247.06      4.05 o 
   0   3   1       72.47       80.92      2.28 o 
   1   3   1       49.63       41.96      1.67 o 
   2   3   1      264.58      239.60      8.28 o 
   3   3   1      220.40      206.88      4.01 o 
   4   3   1      269.38      253.15      5.00 o 
   5   3   1        5.57        5.45      3.05 o 
   6   3   1      312.63      311.39     11.02 o 
   7   3   1       60.30       64.11      6.75 o 
   8   3   1        7.49       -1.77      4.09 o 
  -8   4   1       60.60       65.77      7.95 o 
  -7   4   1       12.57        7.13      4.45 o 
  -6   4   1       33.99       35.05      7.27 o 
  -5   4   1       11.67       10.87      3.11 o 
  -4   4   1        7.64        4.22      2.12 o 
  -3   4   1       69.46       75.45      5.05 o 
  -2   4   1      310.48      310.33      8.13 o 
  -1   4   1       40.55       47.05      2.38 o 
   0   4   1      547.88      563.97      7.24 o 
   1   4   1      136.72      143.03      3.41 o 
   2   4   1       69.02       84.78      3.51 o 
   3   4   1        1.46        0.60      1.70 o 
   4   4   1        1.58        0.20      1.80 o 
   5   4   1      284.94      279.12      7.73 o 
   6   4   1       81.94       84.41      6.44 o 
   7   4   1       10.72        3.22      4.95 o 
   8   4   1       51.97       51.26      7.09 o 
  -7   5   1        0.47       -2.75      3.82 o 
  -6   5   1        7.84        3.78      3.75 o 
  -5   5   1        8.49        7.34      3.03 o 
  -4   5   1       17.22       16.81      3.28 o 
  -3   5   1       36.40       39.06      3.79 o 
  -2   5   1       30.12       32.98      3.32 o 
  -1   5   1       86.44       84.11      5.20 o 
   0   5   1        5.00        0.89      1.62 o 
   1   5   1        2.71        4.45      2.07 o 
   2   5   1       47.91       54.23      4.06 o 
   3   5   1      307.84      303.15      7.61 o 
   4   5   1        7.47        0.87      3.51 o 
   5   5   1       66.41       57.10      6.29 o 
   6   5   1        8.72        6.19      3.99 o 
   7   5   1        2.56        3.78      4.24 o 
  -6   6   1        0.42       -2.51      3.99 o 
  -5   6   1        0.99       -1.29      2.88 o 
  -4   6   1        7.98        6.18      3.75 o 
  -3   6   1       19.84       21.86      3.93 o 
  -2   6   1        1.43       -1.81      2.14 o 
  -1   6   1       82.15       83.12      4.28 o 
   0   6   1        2.03        2.25      4.66 o 
   1   6   1      316.08      326.92      7.97 o 
   2   6   1        2.48       -0.07      2.83 o 
   3   6   1      107.47      104.52      5.37 o 
   4   6   1        6.69        2.69      2.89 o 
   5   6   1       12.21       12.82      4.63 o 
   6   6   1        1.02       -2.11      4.01 o 
  -4   7   1        1.36        0.89      2.96 o 
  -3   7   1       22.34       26.98      4.11 o 
  -2   7   1       14.54       11.43      3.22 o 
  -1   7   1      134.97      156.48      8.83 o 
   0   7   1        3.54        0.50      3.34 o 
   1   7   1       12.95        9.31      3.94 o 
   2   7   1        4.89        2.51      2.92 o 
   3   7   1        5.02        2.84      2.81 o 
   4   7   1        2.05       -1.32      3.63 o 
  -1   8   1       25.35       27.08      5.34 o 
   0   8   1        1.44        0.67      3.80 o 
   1   8   1       10.47        8.65      4.35 o 
  -8   0   2       11.53       12.89      7.00 o 
  -7   0   2      247.72      227.43     11.50 o 
  -6   0   2       28.42       21.78      4.81 o 
  -5   0   2      188.06      183.25      8.65 o 
  -4   0   2       83.32       71.81      5.01 o 
  -3   0   2      548.81      538.09     12.42 o 
  -2   0   2     2207.54     2197.14     30.45 o 
  -1   0   2      456.82      468.00      8.39 o 
   0   0   2       70.65       56.92      1.27 o 
   1   0   2       17.46       15.42      1.20 o 
   2   0   2     3113.91     3480.39     29.59 o 
   3   0   2       10.05        4.75      1.18 o 
   4   0   2      392.44      382.86      6.86 o 
   5   0   2        8.49        4.02      1.91 o 
   6   0   2        4.18        3.67      2.08 o 
   7   0   2        2.98       -0.76      2.74 o 
   8   0   2       36.60       36.41      8.23 o 
   9   0   2        1.12        6.16      6.71 o 
  -9   1   2       37.67       58.04     11.43 o 
  -8   1   2        0.50        1.57      3.59 o 
  -7   1   2       53.36       49.43     17.00 o 
  -6   1   2       20.25       31.97      6.69 o 
  -5   1   2      344.34      352.61      7.16 o 
  -4   1   2       66.26       75.72      3.07 o 
  -3   1   2      601.93      602.08      7.83 o 
  -2   1   2       10.30       14.25      5.04 o 
  -1   1   2      214.53      207.85      4.91 o 
   0   1   2     3764.59     3833.01     30.84 o 
   1   1   2        4.76        8.23      0.57 o 
   2   1   2      542.95      530.44      8.16 o 
   3   1   2        3.04        3.05      0.92 o 
   4   1   2       99.31      100.11      2.91 o 
   5   1   2        0.05       -0.66      1.17 o 
   6   1   2      109.88       95.60      6.22 o 
   7   1   2        0.57        0.67      2.82 o 
   8   1   2        5.66        0.49      2.87 o 
   9   1   2       26.11       33.98      9.25 o 
  -9   2   2        5.85        1.41      4.55 o 
  -8   2   2        0.11       -0.76      4.13 o 
  -7   2   2       19.85       22.22     12.13 o 
  -6   2   2      193.78      169.71      7.62 o 
  -5   2   2      239.87      234.77     14.15 o 
  -4   2   2       26.67       34.11      3.30 o 
  -3   2   2      413.03      451.53      5.72 o 
  -2   2   2      161.66      159.02      3.29 o 
  -1   2   2      358.52      390.75      5.72 o 
   0   2   2      199.17      207.36      3.08 o 
   1   2   2       74.44       67.75      1.73 o 
   2   2   2      120.49      108.96      3.52 o 
   3   2   2        1.61        0.75      0.93 o 
   4   2   2      137.04      124.90      4.56 o 
   5   2   2       20.02       19.15      3.07 o 
   6   2   2      160.77      142.13      9.82 o 
   7   2   2       57.58       65.72      8.63 o 
   8   2   2        0.81       -1.48      5.36 o 
  -8   3   2      124.96      142.39      9.31 o 
  -7   3   2        5.47        6.15      4.04 o 
  -6   3   2        3.30        3.15      3.46 o 
  -5   3   2       37.08       32.23      4.64 o 
  -4   3   2      379.26      398.24      8.40 o 
  -3   3   2      345.56      380.21      5.39 o 
  -2   3   2        2.05        2.59      1.29 o 
  -1   3   2      146.97      162.80      3.32 o 
   0   3   2       49.00       55.52      1.97 o 
   1   3   2      271.50      265.76      5.72 o 
   2   3   2      247.88      256.82      5.28 o 
   3   3   2       81.32       82.06      2.69 o 
   4   3   2      602.34      626.31      8.38 o 
   5   3   2       92.96       88.03      7.49 o 
   6   3   2       33.26       41.16      5.38 o 
   7   3   2      119.64      116.18      6.97 o 
   8   3   2       17.44       21.56      7.33 o 
  -8   4   2       10.40        9.27      5.43 o 
  -7   4   2        0.26       -6.53      5.27 o 
  -6   4   2      149.99      154.85      8.00 o 
  -5   4   2        0.04       -1.87      2.04 o 
  -4   4   2        2.26       -0.87      1.92 o 
  -3   4   2       16.21       13.22      2.34 o 
  -2   4   2      119.59      124.06      3.37 o 
  -1   4   2      518.42      527.95      7.27 o 
   0   4   2       44.61       47.33      2.44 o 
   1   4   2       25.38       22.35      1.94 o 
   2   4   2      275.02      291.00      6.40 o 
   3   4   2      589.06      588.69     10.73 o 
   4   4   2        0.14       -1.17      1.88 o 
   5   4   2      272.10      263.27      9.32 o 
   6   4   2      117.66       98.47     13.54 o 
   7   4   2        9.49        3.46      3.96 o 
  -7   5   2        0.00       -5.35      3.87 o 
  -6   5   2       29.21       25.10      6.01 o 
  -5   5   2        0.00       -1.43      2.51 o 
  -4   5   2       71.00       76.66      5.38 o 
  -3   5   2        8.03        3.46      2.35 o 
  -2   5   2       11.89       10.55      2.49 o 
  -1   5   2        8.41        9.00      1.80 o 
   0   5   2      383.85      376.17      7.13 o 
   1   5   2      728.35      728.67     11.24 o 
   2   5   2       18.45       20.54      2.95 o 
   3   5   2      207.90      198.82      6.25 o 
   4   5   2       15.44       11.79      2.90 o 
   5   5   2        5.12       -1.51      3.06 o 
   6   5   2        0.02       -4.72      5.25 o 
   7   5   2        0.23       -3.58      3.83 o 
  -6   6   2        1.22       -5.99      6.38 o 
  -5   6   2        1.95        0.93      2.90 o 
  -4   6   2       90.91       90.95      5.75 o 
  -3   6   2        3.61        4.20      2.69 o 
  -2   6   2      192.45      190.48     10.07 o 
  -1   6   2      141.67      132.74      5.17 o 
   0   6   2       24.29       29.12      4.19 o 
   1   6   2      159.86      153.14      5.67 o 
   2   6   2       19.63       12.59      3.78 o 
   3   6   2        2.80        0.23      2.46 o 
   4   6   2       12.60       11.22      4.16 o 
   5   6   2       15.75       16.50      4.80 o 
   6   6   2        0.20       -2.18      4.06 o 
  -4   7   2       28.26       29.83      5.93 o 
  -3   7   2       57.78       69.87      5.67 o 
  -2   7   2       13.15       19.59      4.56 o 
  -1   7   2       71.30       77.32      6.84 o 
   0   7   2       14.23       12.70      3.77 o 
   1   7   2        7.18        1.91      2.95 o 
   2   7   2       18.90       14.59      3.52 o 
   3   7   2        7.28        9.72      4.36 o 
   4   7   2        0.00       -3.44      3.58 o 
  -1   8   2        1.93        3.01      3.69 o 
   0   8   2        5.74       -0.20      3.59 o 
   1   8   2        4.79        2.10      3.74 o 
  -9   1   3       13.40       18.14      8.87 o 
  -8   1   3        3.70       -0.80      3.36 o 
  -7   1   3       57.39       55.30      6.08 o 
  -6   1   3        4.74        3.92      2.08 o 
  -5   1   3      246.84      236.68      9.83 o 
  -4   1   3        4.82        0.58      2.76 o 
  -3   1   3        2.73        0.09      1.07 o 
  -2   1   3     4467.11     4437.17     62.42 o 
  -1   1   3      178.95      182.46      5.93 o 
   0   1   3     1326.39     1337.69     16.66 o 
   1   1   3      455.73      460.33      4.26 o 
   2   1   3      375.76      360.35      4.19 o 
   3   1   3       67.65       56.41      2.29 o 
   4   1   3      155.14      173.26      5.33 o 
   5   1   3        0.35       -1.69      1.13 o 
   6   1   3        0.23       -2.06      1.63 o 
   7   1   3        3.73        0.46      2.65 o 
   8   1   3       22.95       24.73      4.26 o 
  -9   2   3       15.55       12.23     10.36 o 
  -8   2   3        4.46        3.77      3.97 o 
  -7   2   3        0.88       -2.05      3.18 o 
  -6   2   3        6.02        9.81      3.53 o 
  -5   2   3      117.76      127.89      4.27 o 
  -4   2   3      470.24      490.75      9.16 o 
  -3   2   3      717.45      791.03      9.51 o 
  -2   2   3      397.13      415.88      5.32 o 
  -1   2   3        1.22        1.53      0.51 o 
   0   2   3     1186.79     1190.31     14.09 o 
   1   2   3       11.27        9.67      0.90 o 
   2   2   3        7.71        4.60      0.65 o 
   3   2   3      125.01      116.30      2.63 o 
   4   2   3      125.89      108.27      2.87 o 
   5   2   3        1.40        2.18      1.85 o 
   6   2   3        0.06       -3.18      2.52 o 
   7   2   3       87.58       91.75      8.30 o 
   8   2   3       23.42       16.58      5.34 o 
  -8   3   3       21.63       18.56      6.72 o 
  -7   3   3       37.08       39.31     16.45 o 
  -6   3   3      183.08      185.56     19.01 o 
  -5   3   3        9.86       15.25      3.76 o 
  -4   3   3       64.29       63.89      4.02 o 
  -3   3   3       19.65       30.51      2.93 o 
  -2   3   3       70.71       70.14      2.40 o 
  -1   3   3     1289.82     1437.69     10.90 o 
   0   3   3        0.19       -0.83      0.77 o 
   1   3   3       98.40       99.97      2.43 o 
   2   3   3      108.64      108.54      3.41 o 
   3   3   3      119.52      116.73      3.21 o 
   4   3   3       82.00       92.66      3.88 o 
   5   3   3      477.68      501.85     12.20 o 
   6   3   3      113.09      117.33      6.51 o 
   7   3   3        8.24        1.87      4.18 o 
   8   3   3       16.47        9.12      5.04 o 
  -8   4   3        0.01        1.75      4.84 o 
  -7   4   3       11.56       10.38      4.47 o 
  -6   4   3       44.47       46.22      6.19 o 
  -5   4   3        4.32        3.27      2.36 o 
  -4   4   3      150.61      157.30      5.76 o 
  -3   4   3       39.93       36.24      4.06 o 
  -2   4   3       13.76       14.28      1.81 o 
  -1   4   3        1.25        1.00      0.94 o 
   0   4   3       54.82       57.26      2.36 o 
   1   4   3      160.67      154.41      3.57 o 
   2   4   3      136.55      137.72      4.38 o 
   3   4   3      138.45      146.68      4.80 o 
   4   4   3       53.14       55.15      4.09 o 
   5   4   3        7.27        7.63      3.89 o 
   6   4   3       16.77        8.42      4.13 o 
   7   4   3       48.92       50.17      6.47 o 
  -7   5   3        0.81       -4.75      3.88 o 
  -6   5   3       10.32       13.77      4.77 o 
  -5   5   3        7.06        3.81      2.79 o 
  -4   5   3      214.44      208.25      9.13 o 
  -3   5   3        0.61       -2.19      1.92 o 
  -2   5   3      318.92      325.39      7.70 o 
  -1   5   3        8.42        6.14      2.46 o 
   0   5   3       58.84       65.08      4.34 o 
   1   5   3      211.99      215.37      5.87 o 
   2   5   3       36.48       35.50      3.42 o 
   3   5   3       70.98       67.38      4.38 o 
   4   5   3        8.34        5.65      3.47 o 
   5   5   3        0.22       -2.62      2.81 o 
   6   5   3       20.18       18.24      5.69 o 
   7   5   3       16.23       18.50      5.41 o 
  -6   6   3       15.56       20.03      4.27 o 
  -5   6   3        0.01       -2.75      2.88 o 
  -4   6   3        2.74        1.53      2.87 o 
  -3   6   3       19.56       13.27      3.23 o 
  -2   6   3       24.29       28.23      4.39 o 
  -1   6   3       68.92       79.70      5.21 o 
   0   6   3       15.43        9.08      2.75 o 
   1   6   3        6.22        6.02      2.52 o 
   2   6   3       16.65       13.82      3.69 o 
   3   6   3       22.52       15.14      5.70 o 
   4   6   3       13.35       24.69      4.92 o 
   5   6   3        5.09       -1.76      7.81 o 
  -4   7   3        1.57       -1.61      3.13 o 
  -3   7   3       17.92        9.11      3.77 o 
  -2   7   3       24.60       23.80      5.63 o 
  -1   7   3        5.11       -1.86      3.86 o 
   0   7   3       86.48       91.37      6.42 o 
   1   7   3        2.69        1.39      5.16 o 
   2   7   3        2.11        1.52      2.65 o 
   3   7   3       16.47       19.41      7.82 o 
   4   7   3        5.06        6.35      4.51 o 
  -1   8   3        0.32       -2.22      3.54 o 
   0   8   3       11.94       13.10      4.44 o 
   1   8   3        5.03        5.45      6.23 o 
  -9   0   4       67.82       58.75     12.16 o 
  -7   0   4      276.86      289.95     14.87 o 
  -6   0   4        0.67        7.53      4.37 o 
  -5   0   4      177.90      183.98      8.92 o 
  -4   0   4       14.14       15.20      3.46 o 
  -3   0   4      282.94      230.35      7.86 o 
  -2   0   4        2.13        1.99      1.43 o 
  -1   0   4       19.54       24.94      2.12 o 
   0   0   4     8842.45     8437.16     75.03 o 
   1   0   4      762.75      765.10      7.55 o 
   2   0   4        2.10        2.27      0.70 o 
   3   0   4       36.06       44.15      2.08 o 
   4   0   4       38.22       45.64      2.62 o 
   5   0   4       33.60       43.45      5.83 o 
   6   0   4       96.47       88.52      6.05 o 
   7   0   4        2.54        4.72      4.74 o 
   8   0   4       13.26        7.61      5.87 o 
  -9   1   4       13.73       16.79      8.72 o 
  -8   1   4        7.77        7.28      6.80 o 
  -7   1   4       26.57       19.71      7.35 o 
  -6   1   4       10.15        9.44      2.46 o 
  -5   1   4      232.84      236.78      6.99 o 
  -4   1   4       36.89       39.23      6.85 o 
  -3   1   4       68.60       64.52      5.24 o 
  -2   1   4     1143.14     1148.24     13.62 o 
  -1   1   4       43.52       35.12      1.53 o 
   0   1   4       12.82       12.18      0.95 o 
   1   1   4       81.81       88.60      1.83 o 
   2   1   4     1278.37     1274.70      9.74 o 
   3   1   4      161.90      144.33      3.13 o 
   4   1   4       22.17       25.06      2.30 o 
   5   1   4       11.91        7.35      1.53 o 
   6   1   4        5.51        0.98      2.19 o 
   7   1   4       43.80       39.35      4.39 o 
   8   1   4        0.11       -0.30      3.87 o 
  -9   2   4        0.12        0.49      7.28 o 
  -8   2   4        0.83        0.69      4.53 o 
  -7   2   4        0.36       -4.27      3.16 o 
  -6   2   4       77.35       92.31      7.21 o 
  -5   2   4      168.00      171.69      5.00 o 
  -4   2   4      285.83      290.54      5.96 o 
  -3   2   4      905.30      948.80      9.91 o 
  -2   2   4      274.55      308.19      5.67 o 
  -1   2   4        0.73       -0.53      0.51 o 
   0   2   4       18.28       15.70      1.09 o 
   1   2   4      175.50      179.91      2.61 o 
   2   2   4      127.50      128.08      2.09 o 
   3   2   4      117.78      127.58      2.86 o 
   4   2   4      166.52      159.61      4.22 o 
   5   2   4      135.69      123.74      4.12 o 
   6   2   4       46.46       52.09      3.74 o 
   7   2   4       55.33       57.89      6.69 o 
   8   2   4       26.49       27.91      5.89 o 
  -8   3   4        4.81        2.59      4.30 o 
  -7   3   4        0.69       -0.78      3.75 o 
  -6   3   4        0.46        1.00      3.41 o 
  -5   3   4        3.85        6.32      3.08 o 
  -4   3   4      232.73      232.41      5.35 o 
  -3   3   4      536.57      586.23     11.10 o 
  -2   3   4       19.21       19.28      1.77 o 
  -1   3   4      570.38      618.36      8.54 o 
   0   3   4      512.01      521.28      9.68 o 
   1   3   4       23.56       26.59      1.94 o 
   2   3   4        1.97        3.71      0.88 o 
   3   3   4        5.15        4.53      1.30 o 
   4   3   4       30.68       26.89      2.82 o 
   5   3   4        2.10        2.76      2.53 o 
   6   3   4        7.17       10.71      3.96 o 
   7   3   4       67.18       74.69      7.94 o 
   8   3   4        3.32        5.96      4.46 o 
  -8   4   4        7.70        2.02      4.94 o 
  -7   4   4        9.99        8.09      4.48 o 
  -6   4   4        5.61       -3.61      3.31 o 
  -5   4   4        4.39        1.96      2.39 o 
  -4   4   4      147.19      155.60      5.79 o 
  -3   4   4       85.00       85.79      4.13 o 
  -2   4   4      477.47      479.34      7.59 o 
  -1   4   4      552.72      608.26      6.61 o 
   0   4   4       31.72       35.46      2.05 o 
   1   4   4      679.65      712.15      8.25 o 
   2   4   4        0.04       -1.86      1.61 o 
   3   4   4       30.07       26.37      2.94 o 
   4   4   4       61.44       69.75     15.29 o 
   5   4   4       72.90       74.37      6.48 o 
   6   4   4       30.25       29.74      4.89 o 
   7   4   4        5.98        2.64      3.19 o 
  -7   5   4        0.73       -5.97      3.98 o 
  -6   5   4        2.82        1.68      4.09 o 
  -5   5   4       28.58       17.98      3.65 o 
  -4   5   4        7.63        4.24      2.82 o 
  -3   5   4        0.10       -2.27      2.05 o 
  -2   5   4       29.87       26.89      3.38 o 
  -1   5   4        4.49        3.46      1.87 o 
   0   5   4       13.61       13.07      2.69 o 
   1   5   4      125.63      124.49      4.53 o 
   2   5   4       38.46       41.97      3.68 o 
   3   5   4      656.59      680.64     15.09 o 
   4   5   4       87.30       81.49      6.01 o 
   5   5   4       55.29       50.79      6.00 o 
   6   5   4        2.02       -4.26      5.12 o 
  -6   6   4       30.33       21.46      4.39 o 
  -5   6   4        1.17       -0.61      2.99 o 
  -4   6   4       20.00       13.92      3.70 o 
  -3   6   4        1.76       -3.45      2.30 o 
  -2   6   4       35.12       38.02      5.88 o 
  -1   6   4        5.42        2.11      2.81 o 
   0   6   4      122.45      123.85      5.06 o 
   1   6   4       62.99       70.15      4.40 o 
   2   6   4       80.17       77.70      5.33 o 
   3   6   4        0.86       -0.15      4.52 o 
   4   6   4        0.21       -3.65      3.27 o 
   5   6   4       48.26       54.99      6.94 o 
  -4   7   4        0.02       -3.55      3.07 o 
  -3   7   4        3.26        1.29      3.04 o 
  -2   7   4        5.06        4.49      3.70 o 
  -1   7   4       35.94       44.80      5.72 o 
   0   7   4        3.59        2.90      3.32 o 
   1   7   4       42.15       36.12      5.36 o 
   2   7   4        9.57       10.36      4.60 o 
   3   7   4        6.05        7.21      4.32 o 
   4   7   4        0.08       -7.18      5.89 o 
   0   8   4        0.33       -1.63      3.61 o 
  -9   1   5        7.67        6.64      7.75 o 
  -8   1   5        2.65       -2.30      5.21 o 
  -7   1   5       49.62       51.90      7.40 o 
  -6   1   5       35.44       24.19      3.89 o 
  -5   1   5       54.36       52.56      5.66 o 
  -4   1   5      370.53      377.91      8.24 o 
  -3   1   5      109.36      105.09      5.01 o 
  -2   1   5      819.76      759.43     10.61 o 
  -1   1   5      223.03      182.03      3.05 o 
   0   1   5     1359.71     1420.07      9.99 o 
   1   1   5      181.63      151.32      3.92 o 
   2   1   5     1017.60     1101.80      8.97 o 
   3   1   5        0.08       -0.91      0.61 o 
   4   1   5      122.57      128.00      3.13 o 
   5   1   5        0.00       -1.71      1.16 o 
   6   1   5       34.28       36.87      4.03 o 
   7   1   5        1.73       -0.59      2.42 o 
   8   1   5       71.31       77.16      7.85 o 
  -9   2   5        2.70       -2.03      6.95 o 
  -8   2   5        0.10       -7.75      5.16 o 
  -7   2   5        8.18        2.05      5.16 o 
  -6   2   5      100.24      104.35      7.01 o 
  -5   2   5       40.18       43.87      4.20 o 
  -4   2   5       62.09       58.23      4.63 o 
  -3   2   5       96.06       93.03      3.41 o 
  -2   2   5       96.22       96.64      2.71 o 
  -1   2   5      247.96      220.53      3.51 o 
   0   2   5     3334.72     3538.89     45.27 o 
   1   2   5      112.94       95.82      2.24 o 
   2   2   5     1098.63     1202.19      8.67 o 
   3   2   5        0.01       -1.24      0.82 o 
   4   2   5       42.66       42.99      3.32 o 
   5   2   5        0.21       -2.17      1.45 o 
   6   2   5       27.44       33.19      4.34 o 
   7   2   5        7.49        2.95      3.88 o 
   8   2   5        5.42        6.18      4.95 o 
  -8   3   5       12.24       13.88      5.37 o 
  -7   3   5       31.19       45.63      8.67 o 
  -6   3   5       27.15       28.35      4.91 o 
  -5   3   5       33.78       27.30      5.24 o 
  -4   3   5       45.38       37.06      4.57 o 
  -3   3   5       36.56       46.16      2.56 o 
  -2   3   5      757.86      840.24     12.80 o 
  -1   3   5       54.16       51.33      1.79 o 
   0   3   5       10.17       13.75      1.58 o 
   1   3   5       10.79        9.98      1.14 o 
   2   3   5      395.39      385.86      4.67 o 
   3   3   5       27.32       26.62      1.97 o 
   4   3   5        0.15       -1.14      1.36 o 
   5   3   5       12.33       13.14      3.76 o 
   6   3   5       99.18      107.37      7.70 o 
   7   3   5       42.92       48.69      6.73 o 
   8   3   5       11.33        7.19      5.06 o 
  -8   4   5        3.04       -0.81      5.00 o 
  -7   4   5        8.21        6.02      4.25 o 
  -6   4   5        2.87       -1.51      3.36 o 
  -5   4   5       88.51       95.59      5.33 o 
  -4   4   5      191.24      184.86      6.38 o 
  -3   4   5      120.95      119.23      5.22 o 
  -2   4   5        8.18       12.53      1.87 o 
  -1   4   5      294.26      314.43      4.62 o 
   0   4   5       57.88       52.28      2.19 o 
   1   4   5        8.19        3.39      1.55 o 
   2   4   5      119.98      107.23      3.50 o 
   3   4   5        4.54        1.67      2.80 o 
   4   4   5      244.57      248.86      7.37 o 
   5   4   5      170.54      169.66      6.48 o 
   6   4   5       46.86       53.29      9.22 o 
   7   4   5        0.74       -4.26      3.87 o 
  -7   5   5        6.56        4.04      4.45 o 
  -6   5   5       26.05       25.26     11.88 o 
  -5   5   5       18.32       18.78      3.81 o 
  -4   5   5       15.85       14.53      3.23 o 
  -3   5   5       20.14       25.46      3.37 o 
  -2   5   5        6.02        0.94      2.16 o 
  -1   5   5      181.00      185.77      5.51 o 
   0   5   5       47.41       45.14      3.05 o 
   1   5   5       43.30       50.61      3.65 o 
   2   5   5      147.96      146.53      4.52 o 
   3   5   5      112.73      106.76      5.11 o 
   4   5   5       18.82       18.03      3.57 o 
   5   5   5        8.11        1.40      2.92 o 
   6   5   5        1.03       -0.78      3.21 o 
  -6   6   5        8.48        0.64      3.49 o 
  -5   6   5        0.45       -1.65      3.18 o 
  -4   6   5        7.51        9.30      3.06 o 
  -3   6   5       42.86       45.97      7.48 o 
  -2   6   5       13.14       13.02      3.00 o 
  -1   6   5       71.62       74.36      5.49 o 
   0   6   5       98.87      106.07      4.78 o 
   1   6   5      412.52      413.11     17.78 o 
   2   6   5       31.64       21.83      5.95 o 
   3   6   5       80.15       82.54      5.39 o 
   4   6   5        0.36       -1.63      2.75 o 
   5   6   5       10.70        6.54      3.57 o 
  -4   7   5        4.15       -3.59      3.06 o 
  -3   7   5       26.26       21.18      4.08 o 
  -2   7   5       12.00       12.07      4.14 o 
  -1   7   5      171.20      171.80      7.98 o 
   0   7   5        8.40        7.06      3.67 o 
   1   7   5        0.28       -0.25      2.70 o 
   2   7   5        4.16        2.54      3.84 o 
   3   7   5        7.60        6.41      4.40 o 
  -8   0   6       61.13       79.00     10.37 o 
  -7   0   6       10.38        8.19      5.38 o 
  -6   0   6        0.06       -4.80      3.20 o 
  -5   0   6       13.70        6.66      3.64 o 
  -4   0   6     1303.15     1278.87     24.96 o 
  -3   0   6        0.28        2.43      1.96 o 
  -2   0   6     6929.53     6865.75     86.09 o 
  -1   0   6      347.89      340.62      8.87 o 
   0   0   6      762.97      700.13     10.16 o 
   1   0   6      140.49      142.10      2.92 o 
   2   0   6      672.05      680.86      7.65 o 
   3   0   6      176.09      148.96      3.29 o 
   4   0   6     2275.47     2468.92     36.03 o 
   5   0   6       25.50       27.24      4.01 o 
   6   0   6       72.40       67.04      9.60 o 
   7   0   6        2.13        0.99      4.68 o 
   8   0   6        0.04        1.35      5.34 o 
  -9   1   6        0.01       -4.52      8.98 o 
  -8   1   6        1.57        2.27      5.08 o 
  -7   1   6        3.78        1.22      3.38 o 
  -6   1   6       14.17       15.36      3.50 o 
  -5   1   6       27.60       33.87      3.80 o 
  -4   1   6      474.74      464.87     12.51 o 
  -3   1   6      339.42      331.45      7.19 o 
  -2   1   6      167.36      163.74      9.05 o 
  -1   1   6       50.89       50.34      1.78 o 
   0   1   6     3718.79     3888.31     32.24 o 
   1   1   6      302.88      272.42      2.97 o 
   2   1   6     2641.12     2819.37     21.72 o 
   3   1   6      106.94      122.13      2.78 o 
   4   1   6        1.30        0.99      1.12 o 
   5   1   6        1.38       -0.51      1.51 o 
   6   1   6      127.70      120.93      5.55 o 
   7   1   6        5.24       -2.07      2.70 o 
   8   1   6        0.11        1.35      3.61 o 
  -9   2   6        1.76        2.67      7.97 o 
  -8   2   6       51.74       89.48     70.02 o 
  -7   2   6        0.02       -4.61      4.08 o 
  -6   2   6      117.74      132.90     19.86 o 
  -5   2   6      111.82      114.13      4.55 o 
  -4   2   6      139.75      124.98      4.24 o 
  -3   2   6       26.61       23.90      3.66 o 
  -2   2   6      165.48      140.60      3.37 o 
  -1   2   6      701.93      659.75      6.90 o 
   0   2   6      467.69      533.28      6.46 o 
   1   2   6      265.96      291.79      3.48 o 
   2   2   6      241.24      210.43      2.86 o 
   3   2   6       17.76       17.13      1.64 o 
   4   2   6       36.37       37.82      4.91 o 
   5   2   6       32.56       37.60      4.22 o 
   6   2   6       31.29       30.92      4.03 o 
   7   2   6       13.32       11.61      3.49 o 
   8   2   6       28.32       31.26      6.12 o 
  -8   3   6        3.68        9.03      6.75 o 
  -7   3   6        3.23        7.08      6.17 o 
  -6   3   6       19.61       23.33      7.15 o 
  -5   3   6        8.64        7.00      5.16 o 
  -4   3   6       79.26       73.06      3.41 o 
  -3   3   6      141.23      146.14      3.93 o 
  -2   3   6      750.09      803.84     10.74 o 
  -1   3   6       40.24       36.68      1.88 o 
   0   3   6       64.51       78.56      2.77 o 
   1   3   6        4.99        3.13      0.95 o 
   2   3   6       93.55       99.18      2.39 o 
   3   3   6       84.18       85.86      4.14 o 
   4   3   6      188.97      187.09      5.03 o 
   5   3   6        8.42        6.60      2.21 o 
   6   3   6       10.24       11.74      4.37 o 
   7   3   6       40.86       33.51      6.50 o 
  -8   4   6        7.28        2.82      6.69 o 
  -7   4   6        5.99        2.35      4.22 o 
  -6   4   6       23.49       29.19      5.53 o 
  -5   4   6        0.90       -2.32      2.35 o 
  -4   4   6        0.07       -1.76      2.04 o 
  -3   4   6       61.28       65.69      3.73 o 
  -2   4   6        3.94        3.59      1.50 o 
  -1   4   6        2.00        0.79      1.31 o 
   0   4   6        3.23        0.44      1.10 o 
   1   4   6       24.29       21.92      2.32 o 
   2   4   6        6.70        4.35      1.56 o 
   3   4   6       65.59       67.14      4.63 o 
   4   4   6        1.54       -1.66      2.12 o 
   5   4   6       51.86       57.23      6.34 o 
   6   4   6        1.49       -0.12      3.90 o 
   7   4   6        3.75        1.14      4.61 o 
  -7   5   6        0.36       -5.28      4.42 o 
  -6   5   6       55.76       57.75      7.24 o 
  -5   5   6        4.82        1.49      2.83 o 
  -4   5   6      114.29      102.05      5.31 o 
  -3   5   6       44.69       46.14      4.40 o 
  -2   5   6      126.24      120.36      4.10 o 
  -1   5   6       36.72       36.75      2.96 o 
   0   5   6       22.61       23.82      2.96 o 
   1   5   6       35.37       36.85      3.00 o 
   2   5   6       26.89       23.02      3.30 o 
   3   5   6       27.23       22.58      3.47 o 
   4   5   6       17.34       17.88      3.51 o 
   5   5   6       27.55       27.92      4.21 o 
   6   5   6        8.77        9.95      3.86 o 
  -6   6   6        3.36       -0.06      3.53 o 
  -5   6   6       12.68        4.29      3.42 o 
  -4   6   6       10.57        3.78      2.98 o 
  -3   6   6        0.08       -0.13      4.47 o 
  -2   6   6       26.91       20.99      3.43 o 
  -1   6   6        0.73       -0.32      2.72 o 
   0   6   6       10.46        7.79      2.79 o 
   1   6   6       21.26       25.23      3.58 o 
   2   6   6        0.60       -0.84      3.17 o 
   3   6   6       14.41       20.36      3.75 o 
   4   6   6        0.64       -2.89      2.90 o 
   5   6   6        2.44       -0.67      3.45 o 
  -4   7   6        0.02       -3.79      3.64 o 
  -3   7   6        0.01       -2.85      3.25 o 
  -2   7   6       36.66       41.92      9.49 o 
  -1   7   6        0.17       -0.98      3.15 o 
   0   7   6       23.38       18.49      4.44 o 
   1   7   6        0.29        0.00      3.74 o 
   2   7   6       20.42       24.11      5.40 o 
   3   7   6        4.61        5.97      4.40 o 
  -9   1   7        0.45        6.24      6.90 o 
  -8   1   7       22.98       35.53      7.01 o 
  -7   1   7        2.71       -0.18      2.99 o 
  -6   1   7       95.75       88.85      5.12 o 
  -5   1   7       41.66       44.95      4.07 o 
  -4   1   7       11.30        8.33      2.22 o 
  -3   1   7      109.79      121.93      4.51 o 
  -2   1   7      237.19      202.69      5.47 o 
  -1   1   7      149.36      133.67      3.19 o 
   0   1   7      105.75      101.46      2.56 o 
   1   1   7       54.89       65.08      1.49 o 
   2   1   7      269.22      277.02      4.08 o 
   3   1   7        3.65        2.23      1.01 o 
   4   1   7       10.41        7.88      1.76 o 
   5   1   7        6.27        3.48      2.02 o 
   6   1   7       20.18       21.22      3.37 o 
   7   1   7        0.64       -3.56      2.85 o 
   8   1   7        0.69       -0.65      3.96 o 
  -9   2   7        0.08       -1.99      7.05 o 
  -8   2   7        0.54       -0.04      6.17 o 
  -7   2   7       15.91       10.64      7.16 o 
  -6   2   7       26.55       43.37     10.69 o 
  -5   2   7      172.64      188.09      5.76 o 
  -4   2   7        4.59        4.48      2.23 o 
  -3   2   7      368.50      394.87      6.42 o 
  -2   2   7       52.39       51.08      2.34 o 
  -1   2   7       41.11       44.12      1.79 o 
   0   2   7      941.09      977.32      8.51 o 
   1   2   7       28.24       33.06      2.08 o 
   2   2   7      103.17      106.86      2.65 o 
   3   2   7       60.76       54.86      3.28 o 
   4   2   7        1.13        1.87      1.59 o 
   5   2   7        0.75       -2.01      2.03 o 
   6   2   7        5.49        4.69      2.84 o 
   7   2   7        0.69       -1.15      2.98 o 
  -8   3   7       32.88       51.53     59.08 o 
  -7   3   7       29.55       45.26     19.51 o 
  -6   3   7       62.94       74.56      7.97 o 
  -5   3   7        3.52       -3.89      2.59 o 
  -4   3   7       13.61       15.83      2.24 o 
  -3   3   7        5.93        2.12      1.45 o 
  -2   3   7       90.66       97.17      3.21 o 
  -1   3   7      307.04      331.88      4.80 o 
   0   3   7       91.20       83.70      2.37 o 
   1   3   7      134.69      117.36      3.52 o 
   2   3   7       33.56       36.40      2.18 o 
   3   3   7       23.92       22.55      2.42 o 
   4   3   7       46.57       50.55      4.59 o 
   5   3   7        1.67       -0.96      2.19 o 
   6   3   7       10.14        7.89      4.55 o 
   7   3   7        6.60        4.97      4.54 o 
  -8   4   7        1.97        3.55      7.64 o 
  -7   4   7        2.52        2.91      7.61 o 
  -6   4   7       97.89      126.00     16.15 o 
  -5   4   7        5.10       -0.92      2.87 o 
  -4   4   7      258.53      267.18     14.81 o 
  -3   4   7       16.31       12.06      2.17 o 
  -2   4   7       21.83       21.36      3.21 o 
  -1   4   7       14.29       13.00      2.52 o 
   0   4   7        0.31       -1.48      1.03 o 
   1   4   7      160.65      165.04      3.51 o 
   2   4   7       38.73       34.00      5.92 o 
   3   4   7       26.34       26.59      3.49 o 
   4   4   7        0.10       -2.91      1.94 o 
   5   4   7        7.93        8.01      3.24 o 
   6   4   7        0.45       -0.41      4.05 o 
   7   4   7        0.83       -1.85      4.51 o 
  -7   5   7        3.42       -3.98     20.89 o 
  -6   5   7        0.17       -5.08      4.77 o 
  -5   5   7        5.98        4.83      3.85 o 
  -4   5   7      115.55      113.61      6.86 o 
  -3   5   7       46.14       37.29      4.13 o 
  -2   5   7      168.96      164.28      4.85 o 
  -1   5   7       14.23       12.64      2.35 o 
   0   5   7       20.98       19.61      2.93 o 
   1   5   7        6.27        7.22      2.06 o 
   2   5   7        7.09        3.68      2.60 o 
   3   5   7        7.07        9.96      3.02 o 
   4   5   7        3.49        5.29      3.10 o 
   5   5   7        0.19       -1.73      2.97 o 
   6   5   7        1.54        0.57      6.30 o 
  -6   6   7        7.06       -1.36      4.35 o 
  -5   6   7        0.41       -2.79      3.31 o 
  -4   6   7        0.29       -1.39      3.06 o 
  -3   6   7       15.06       14.54      3.38 o 
  -2   6   7       50.16       39.35      4.23 o 
  -1   6   7       42.10       43.10      5.55 o 
   0   6   7       65.36       67.13      4.56 o 
   1   6   7      144.06      174.11      8.14 o 
   2   6   7        0.76        1.30      3.38 o 
   3   6   7        6.36        3.25      3.93 o 
   4   6   7        0.66       -4.28      2.85 o 
  -4   7   7        1.83        4.18      4.07 o 
  -3   7   7        0.10       -2.60      2.98 o 
  -2   7   7        0.30       -0.86      3.44 o 
  -1   7   7        6.89        2.49      3.58 o 
   0   7   7       36.67       35.96      5.26 o 
   1   7   7        2.65        7.67      4.08 o 
   2   7   7       13.85       15.88      8.26 o 
   3   7   7       47.06       78.20      7.93 o 
  -8   0   8        0.02       -3.66      5.58 o 
  -7   0   8        1.97       -1.37      4.37 o 
  -6   0   8      119.29      110.41      8.25 o 
  -5   0   8      122.92      127.02      7.97 o 
  -4   0   8       54.57       57.05      6.13 o 
  -3   0   8       90.52      121.66      6.58 o 
  -2   0   8      992.83     1080.56     20.90 o 
  -1   0   8     3205.24     3395.75     47.78 o 
   0   0   8      182.97      157.02      4.85 o 
   1   0   8      800.19      774.55     12.31 o 
   2   0   8      719.86      752.41      8.82 o 
   3   0   8        7.50       12.23      2.54 o 
   4   0   8       89.32       94.15      5.14 o 
   5   0   8       11.13        5.74      3.04 o 
   6   0   8       98.20      103.34      9.51 o 
   7   0   8        1.01       -3.11      4.55 o 
   8   0   8        4.55       -4.06      4.99 o 
  -9   1   8        0.17        6.13      6.68 o 
  -8   1   8       53.89       97.50     14.10 o 
  -7   1   8       71.15       82.82      6.39 o 
  -6   1   8        0.43        1.47      2.98 o 
  -5   1   8       20.54       22.13      4.28 o 
  -4   1   8        4.56        1.99      1.72 o 
  -3   1   8      872.25      939.37     28.34 o 
  -2   1   8      141.99      141.73      6.10 o 
  -1   1   8       94.71       77.90      2.46 o 
   0   1   8      963.20     1023.87     17.42 o 
   1   1   8      361.11      381.90      4.11 o 
   2   1   8        3.67        4.43      1.10 o 
   3   1   8       75.63       65.70      2.26 o 
   4   1   8        0.46       -0.09      1.47 o 
   5   1   8        5.11        3.59      3.18 o 
   6   1   8        1.82       -0.51      2.58 o 
   7   1   8        0.59       -3.88      2.58 o 
  -8   2   8        0.59        1.12      5.36 o 
  -7   2   8       12.56        7.64      4.86 o 
  -6   2   8        9.15        6.18      2.78 o 
  -5   2   8      434.01      451.59      9.14 o 
  -4   2   8        1.93        1.08      1.65 o 
  -3   2   8       59.52       58.91      3.01 o 
  -2   2   8       61.37       52.50      3.04 o 
  -1   2   8       11.06        8.06      1.17 o 
   0   2   8        1.96        0.82      0.85 o 
   1   2   8       16.38       18.24      1.27 o 
   2   2   8        2.09        3.53      1.13 o 
   3   2   8       76.25       77.75      2.58 o 
   4   2   8        3.34        3.17      2.14 o 
   5   2   8       11.59        6.43      2.68 o 
   6   2   8       29.82       29.09      4.23 o 
   7   2   8       18.33       12.01      3.84 o 
  -8   3   8        5.10       14.52     25.92 o 
  -7   3   8      148.44      193.98     61.69 o 
  -6   3   8        5.51        2.86      6.39 o 
  -5   3   8       33.43       32.12      5.08 o 
  -4   3   8       30.07       27.49      3.96 o 
  -3   3   8        6.01        6.22      2.09 o 
  -2   3   8       48.58       47.71      2.76 o 
  -1   3   8        1.25       -0.22      0.93 o 
   0   3   8      543.75      570.89      8.47 o 
   1   3   8       32.34       32.90      1.93 o 
   2   3   8        3.41        3.90      1.35 o 
   3   3   8        3.76        1.72      1.64 o 
   4   3   8       54.40       50.58      3.65 o 
   5   3   8       34.40       27.22      3.91 o 
   6   3   8       11.54        7.21      4.36 o 
   7   3   8        0.42        3.91      4.76 o 
  -7   4   8        0.08        1.29      5.94 o 
  -6   4   8        1.99        2.84      5.57 o 
  -5   4   8       27.82       21.36      4.77 o 
  -4   4   8       77.04       95.01      8.64 o 
  -3   4   8       55.90       55.46      4.15 o 
  -2   4   8      191.33      196.67      7.20 o 
  -1   4   8        2.51        2.13      1.72 o 
   0   4   8        0.79        0.53      1.15 o 
   1   4   8        6.75        6.30      1.57 o 
   2   4   8        1.32        0.64      1.94 o 
   3   4   8        5.56        7.16      4.93 o 
   4   4   8       18.07       18.75      3.43 o 
   5   4   8       44.62       44.46      6.58 o 
   6   4   8        1.66        1.18      4.35 o 
  -7   5   8        5.03       11.94      8.37 o 
  -6   5   8        7.08        7.41      5.29 o 
  -5   5   8        0.28       -0.39      3.35 o 
  -4   5   8       13.11       11.70      3.39 o 
  -3   5   8       45.60       43.52      4.48 o 
  -2   5   8        5.24        0.73      1.86 o 
  -1   5   8       83.83       80.46      3.57 o 
   0   5   8        0.01       -2.31      1.88 o 
   1   5   8        0.37       -3.92      2.65 o 
   2   5   8        8.06        7.58      2.82 o 
   3   5   8       40.00       47.18      5.39 o 
   4   5   8       20.93       30.55      4.14 o 
   5   5   8        0.35        0.95      2.97 o 
  -5   6   8        1.40        1.04      3.68 o 
  -4   6   8        1.57       -2.80      2.95 o 
  -3   6   8        0.46       -3.83      2.56 o 
  -2   6   8        5.76        2.56      2.62 o 
  -1   6   8       22.99       18.66      4.31 o 
   0   6   8       16.28       21.44      3.50 o 
   1   6   8        0.54        0.45      4.99 o 
   2   6   8       14.27       17.68      4.47 o 
   3   6   8        0.89       -2.38      3.66 o 
   4   6   8        1.42       -0.34      3.02 o 
  -3   7   8        1.05       -0.70      3.76 o 
  -2   7   8        0.06       -4.91      3.28 o 
  -1   7   8       17.53       16.61      4.60 o 
   0   7   8        0.37       -1.19      4.63 o 
   1   7   8       13.26       10.88      4.85 o 
   2   7   8        1.43       -1.34      4.19 o 
  -9   1   9       22.75       19.28      7.69 o 
  -8   1   9        6.72       10.55      7.17 o 
  -7   1   9       77.88       91.76      8.24 o 
  -6   1   9       99.42       94.04      5.47 o 
  -5   1   9      117.53      118.81      5.67 o 
  -4   1   9      358.82      374.71     14.20 o 
  -3   1   9      189.69      183.17      6.04 o 
  -2   1   9        4.03        4.16      1.68 o 
  -1   1   9      305.45      321.55      5.30 o 
   0   1   9        1.15       -0.30      0.92 o 
   1   1   9      266.19      243.57      3.35 o 
   2   1   9      795.00      812.01     12.61 o 
   3   1   9       17.70       16.58      2.15 o 
   4   1   9      329.12      326.82      8.21 o 
   5   1   9       43.60       50.84      7.89 o 
   6   1   9       19.15       17.28      3.46 o 
   7   1   9        6.40        2.75      3.76 o 
  -8   2   9        0.38        1.65      5.58 o 
  -7   2   9        3.28        2.35      5.40 o 
  -6   2   9       51.37       56.48      4.92 o 
  -5   2   9       66.10       71.45      7.99 o 
  -4   2   9       82.71       86.01      3.91 o 
  -3   2   9        3.08       -0.57      1.48 o 
  -2   2   9      571.95      578.28      9.83 o 
  -1   2   9        0.10        0.35      0.93 o 
   0   2   9     1038.32     1070.42      9.64 o 
   1   2   9      248.54      254.29      3.80 o 
   2   2   9      629.12      657.87      7.62 o 
   3   2   9      202.97      201.15      5.45 o 
   4   2   9       40.11       40.44      4.07 o 
   5   2   9        0.56       -2.12      2.24 o 
   6   2   9       20.33       22.65      4.03 o 
   7   2   9        0.14       -0.05      3.08 o 
  -8   3   9       15.21       27.48      7.52 o 
  -7   3   9        4.04        3.50      5.12 o 
  -6   3   9        0.45       -5.06      3.37 o 
  -5   3   9       73.77       71.64      4.40 o 
  -4   3   9       98.31       96.57      4.10 o 
  -3   3   9      460.71      441.56      7.55 o 
  -2   3   9      185.99      179.72      4.57 o 
  -1   3   9        0.01       -0.78      1.04 o 
   0   3   9       12.77       13.00      1.64 o 
   1   3   9        0.73        0.87      1.26 o 
   2   3   9       84.21       92.65      4.06 o 
   3   3   9       27.99       40.05      3.45 o 
   4   3   9       45.05       54.22      4.77 o 
   5   3   9        0.58       -1.16      2.34 o 
   6   3   9        0.26       -0.51      3.90 o 
   7   3   9        1.54       -5.66      4.18 o 
  -7   4   9        0.99       -9.88      8.50 o 
  -6   4   9       37.61       60.77     10.04 o 
  -5   4   9       71.58      103.11      8.54 o 
  -4   4   9      104.03       97.11      5.43 o 
  -3   4   9       94.12       91.03      4.60 o 
  -2   4   9       10.74       13.71      2.31 o 
  -1   4   9      232.37      234.89      5.32 o 
   0   4   9        0.65        0.56      1.28 o 
   1   4   9       26.30       23.04      3.09 o 
   2   4   9       17.75       14.99      2.89 o 
   3   4   9      111.84      117.00      6.77 o 
   4   4   9        4.15        4.31      2.89 o 
   5   4   9       29.56       23.06     11.31 o 
   6   4   9       14.75       11.77      4.94 o 
  -6   5   9        0.68       -4.66      4.22 o 
  -5   5   9        4.50       -0.23      3.16 o 
  -4   5   9        2.86        3.96      3.10 o 
  -3   5   9       35.17       33.07      4.12 o 
  -2   5   9        1.71       -1.35      1.95 o 
  -1   5   9        2.18        1.29      2.27 o 
   0   5   9        1.96       -3.80      3.05 o 
   1   5   9        0.36       -3.74      2.81 o 
   2   5   9        1.70       -2.40      2.47 o 
   3   5   9        0.03       -3.11      2.73 o 
   4   5   9        0.05       -0.48      2.82 o 
   5   5   9        1.23       -5.63      3.84 o 
  -5   6   9        0.95       -2.81      3.61 o 
  -4   6   9       15.16       16.66      3.92 o 
  -3   6   9        5.93        4.80      2.92 o 
  -2   6   9        9.01       16.48      3.45 o 
  -1   6   9        2.23        3.85      3.42 o 
   0   6   9        0.01       -1.09      3.28 o 
   1   6   9        6.65       11.96      5.21 o 
   2   6   9        2.88        0.16      3.75 o 
   3   6   9       20.03       25.42      5.48 o 
   4   6   9        1.64        2.68      3.73 o 
  -3   7   9        2.27       -2.70      3.36 o 
  -2   7   9       10.56        9.22      4.50 o 
  -1   7   9        0.33       -3.13      4.77 o 
   0   7   9        0.48        0.84      5.47 o 
   1   7   9        3.72        3.53      4.20 o 
  -8   0  10      290.05      341.44     16.51 o 
  -7   0  10        3.26        4.83      5.14 o 
  -6   0  10       46.35       61.50      7.66 o 
  -5   0  10      197.56      220.42     10.77 o 
  -4   0  10      125.84      127.99      7.70 o 
  -3   0  10      314.07      343.71     12.01 o 
  -2   0  10      364.75      413.86     12.71 o 
  -1   0  10      183.58      187.91      8.03 o 
   0   0  10      277.80      259.88      7.05 o 
   1   0  10      544.12      559.53     11.05 o 
   2   0  10       45.97       49.26      4.30 o 
   3   0  10       37.05       48.34      4.64 o 
   4   0  10      148.28      142.73      6.43 o 
   5   0  10       29.79       37.56      5.01 o 
   6   0  10       23.14       17.15      6.91 o 
   7   0  10       21.40       24.32      8.21 o 
  -8   1  10        0.70        2.34      6.82 o 
  -7   1  10        0.02       -0.23      3.09 o 
  -6   1  10       43.34       46.77      5.25 o 
  -5   1  10       16.85       16.41      3.39 o 
  -4   1  10        2.01        1.00      2.02 o 
  -3   1  10      370.85      380.81      9.08 o 
  -2   1  10      257.96      277.70     10.23 o 
  -1   1  10      544.95      560.11      8.69 o 
   0   1  10      242.44      251.60      4.77 o 
   1   1  10        0.01        0.16      0.95 o 
   2   1  10       14.69       13.00      1.94 o 
   3   1  10       10.73        7.89      1.90 o 
   4   1  10        4.12        1.88      1.76 o 
   5   1  10        1.39       -2.97      2.38 o 
   6   1  10       32.65       45.32      5.01 o 
   7   1  10        3.23       -1.54      5.11 o 
  -8   2  10       10.61       17.49      8.24 o 
  -7   2  10      180.92      182.78      9.76 o 
  -6   2  10        9.36        4.84      2.88 o 
  -5   2  10        0.80       -3.28      2.56 o 
  -4   2  10        3.57        1.70      2.26 o 
  -3   2  10       44.50       44.09      4.33 o 
  -2   2  10        0.11       -0.23      1.25 o 
  -1   2  10      161.83      138.63      3.29 o 
   0   2  10        1.35        0.66      1.03 o 
   1   2  10       32.12       38.28      3.58 o 
   2   2  10       11.60       10.51      1.59 o 
   3   2  10       13.59       13.99      2.27 o 
   4   2  10        1.36       -0.17      2.05 o 
   5   2  10       90.68       89.05      5.45 o 
   6   2  10       18.81       20.74      4.72 o 
   7   2  10       28.70       29.02      5.01 o 
  -8   3  10       12.21       23.02     10.84 o 
  -7   3  10       10.99        8.39      5.66 o 
  -6   3  10       43.02       61.31      7.10 o 
  -5   3  10      319.64      323.67      8.22 o 
  -4   3  10        2.40       -0.72      2.00 o 
  -3   3  10       38.16       45.03      3.88 o 
  -2   3  10       62.83       59.20      3.52 o 
  -1   3  10       19.31       22.52      3.27 o 
   0   3  10       34.52       35.13      2.68 o 
   1   3  10      213.95      217.19      8.47 o 
   2   3  10        2.58        3.30      1.96 o 
   3   3  10      283.98      279.03      6.45 o 
   4   3  10       10.61       11.06      3.07 o 
   5   3  10       81.90       89.99      5.54 o 
   6   3  10       40.65       50.18      7.08 o 
  -7   4  10        5.34       -3.59      7.45 o 
  -6   4  10       34.07       36.57      6.73 o 
  -5   4  10        6.93       -3.13      3.38 o 
  -4   4  10       22.94       24.60      3.97 o 
  -3   4  10      129.36      121.21      4.42 o 
  -2   4  10        1.09        0.46      1.88 o 
  -1   4  10        2.74        3.51      1.80 o 
   0   4  10       15.52       13.65      2.18 o 
   1   4  10      158.64      139.17      5.16 o 
   2   4  10      135.09      118.31      5.14 o 
   3   4  10       20.47       16.04      3.45 o 
   4   4  10      107.81      104.30      8.15 o 
   5   4  10       11.53        7.24      4.22 o 
   6   4  10        1.11       -2.46      6.47 o 
  -6   5  10        2.33        1.55      5.28 o 
  -5   5  10       10.97       12.09      3.87 o 
  -4   5  10       43.63       41.22      4.71 o 
  -3   5  10       42.54       35.43      4.23 o 
  -2   5  10       27.42       31.19      3.40 o 
  -1   5  10      531.68      544.30      9.08 o 
   0   5  10       43.49       46.60      5.60 o 
   1   5  10      215.28      226.19      9.04 o 
   2   5  10       23.38       14.48      3.34 o 
   3   5  10        1.30       -3.84      2.59 o 
   4   5  10       18.05       23.15      5.91 o 
   5   5  10       12.01        5.69      4.99 o 
  -5   6  10        5.10        0.30      3.80 o 
  -4   6  10        3.33        1.50      3.21 o 
  -3   6  10       31.62       21.06      6.58 o 
  -2   6  10       96.84      102.18      7.10 o 
  -1   6  10       18.78       14.36      4.26 o 
   0   6  10       72.17       97.40      8.17 o 
   1   6  10       39.56       47.23      6.27 o 
   2   6  10        0.03       -4.16      3.87 o 
   3   6  10        9.26        7.15      4.64 o 
  -2   7  10        2.56       -2.44      3.52 o 
  -1   7  10        9.25        2.54      6.27 o 
   0   7  10        7.84        8.87      6.18 o 
  -8   1  11       66.24       80.66     12.29 o 
  -7   1  11        3.36        0.28      3.26 o 
  -6   1  11      155.96      141.23      6.81 o 
  -5   1  11       23.11       23.10      3.97 o 
  -4   1  11       12.08        7.56      2.99 o 
  -3   1  11        3.82        5.74      2.23 o 
  -2   1  11       29.20       32.15      3.46 o 
  -1   1  11      123.67      114.49      4.00 o 
   0   1  11      551.28      525.84      7.51 o 
   1   1  11      171.47      189.02      3.98 o 
   2   1  11       51.40       58.86      3.29 o 
   3   1  11      131.64      118.19      4.12 o 
   4   1  11       79.53       86.45      4.23 o 
   5   1  11       16.10       14.49      4.75 o 
   6   1  11       22.12       22.21      4.10 o 
   7   1  11       27.00       31.82      6.61 o 
  -8   2  11        0.56       -4.07      6.54 o 
  -7   2  11        4.57        5.08      4.67 o 
  -6   2  11      114.67      117.00      5.59 o 
  -5   2  11       11.90       11.05      2.96 o 
  -4   2  11       85.97       78.92      5.04 o 
  -3   2  11      115.51      134.01      4.79 o 
  -2   2  11      364.82      337.60      6.34 o 
  -1   2  11      282.44      287.77      4.98 o 
   0   2  11        4.46        1.48      1.23 o 
   1   2  11      109.57      109.40      3.51 o 
   2   2  11        8.76        5.48      1.46 o 
   3   2  11        0.73        0.65      2.19 o 
   4   2  11       12.51        8.09      3.22 o 
   5   2  11       12.83       15.46      3.51 o 
   6   2  11        9.63       12.46      3.94 o 
  -8   3  11        0.32       -2.57      5.87 o 
  -7   3  11        1.49        2.21      4.72 o 
  -6   3  11       20.69       18.27      5.14 o 
  -5   3  11        7.44        1.85      2.76 o 
  -4   3  11      376.57      378.47     10.81 o 
  -3   3  11      112.72      112.50      4.12 o 
  -2   3  11      181.17      164.58      4.68 o 
  -1   3  11       71.66       63.37      2.64 o 
   0   3  11        0.00       -0.38      1.43 o 
   1   3  11       20.51       17.74      2.22 o 
   2   3  11       69.67       64.47      4.23 o 
   3   3  11       28.12       21.59      3.54 o 
   4   3  11      141.73      136.98      6.21 o 
   5   3  11       25.37       21.30      4.16 o 
   6   3  11       20.90       24.97      5.62 o 
  -7   4  11        1.12        2.98      5.88 o 
  -6   4  11        7.75        5.12      5.69 o 
  -5   4  11       62.54       81.97      8.14 o 
  -4   4  11        9.00        6.24      2.56 o 
  -3   4  11      285.28      289.09      6.87 o 
  -2   4  11       59.71       55.52      3.85 o 
  -1   4  11        0.71       -2.61      1.74 o 
   0   4  11        4.20        1.84      1.92 o 
   1   4  11       82.00       77.62     10.80 o 
   2   4  11       92.99       84.96      6.35 o 
   3   4  11      152.39      147.45      9.32 o 
   4   4  11       11.23        9.81      4.29 o 
   5   4  11        8.89        4.45      4.40 o 
  -6   5  11        1.09        0.87      5.14 o 
  -5   5  11       40.64       29.71      4.83 o 
  -4   5  11        6.34        1.27      3.20 o 
  -3   5  11        1.79        0.38      2.73 o 
  -2   5  11      111.08      108.18      4.43 o 
  -1   5  11        0.20        1.84      2.95 o 
   0   5  11      280.49      285.83     10.04 o 
   1   5  11       80.43       94.15     11.50 o 
   2   5  11      109.48      112.54      5.88 o 
   3   5  11        1.67       -0.08      2.79 o 
   4   5  11        6.72        3.84      4.78 o 
  -4   6  11       16.13       13.48      4.16 o 
  -3   6  11       37.93       50.08      5.30 o 
  -2   6  11       35.31       44.60      5.58 o 
  -1   6  11       98.06       99.99      6.72 o 
   0   6  11        3.94        4.70      4.04 o 
   1   6  11       72.19       80.22      7.80 o 
   2   6  11       19.22       23.59      8.95 o 
   3   6  11        3.46        5.80      4.66 o 
  -8   0  12      132.42      127.62     10.81 o 
  -7   0  12       33.85       46.03      8.14 o 
  -6   0  12        4.39       -2.25      4.15 o 
  -5   0  12      221.79      208.79     11.03 o 
  -4   0  12       16.94       13.73      4.50 o 
  -3   0  12       24.99       25.31      4.94 o 
  -2   0  12       15.35       10.09      3.35 o 
  -1   0  12       75.67       86.86      6.18 o 
   0   0  12     1247.72     1185.31     30.99 o 
   1   0  12       18.56       15.27      3.76 o 
   2   0  12     1361.71     1327.91     20.85 o 
   3   0  12       43.28       49.46      5.20 o 
   4   0  12        1.39        1.75      2.77 o 
   5   0  12      110.82      108.65      6.76 o 
   6   0  12        4.47        0.86      5.72 o 
  -8   1  12       80.43       94.78     12.82 o 
  -7   1  12      103.99      104.95      6.51 o 
  -6   1  12      105.97       89.22      5.71 o 
  -5   1  12        6.81        2.98      3.01 o 
  -4   1  12        0.00       -2.46      2.04 o 
  -3   1  12      211.82      207.03      7.12 o 
  -2   1  12      441.78      409.86     12.79 o 
  -1   1  12       30.47       37.63      3.77 o 
   0   1  12      575.04      533.50     14.48 o 
   1   1  12       24.25       22.79      2.41 o 
   2   1  12      167.49      156.62      4.61 o 
   3   1  12       56.65       67.25      4.08 o 
   4   1  12       85.28       91.38      6.24 o 
   5   1  12        1.30       -2.03      2.52 o 
   6   1  12       23.27       28.64      4.58 o 
  -8   2  12        2.91       -4.15      5.14 o 
  -7   2  12        8.14        5.99      4.64 o 
  -6   2  12      142.36      135.13      8.02 o 
  -5   2  12      153.21      151.82      5.95 o 
  -4   2  12      622.80      585.78     11.05 o 
  -3   2  12        7.96        9.13      2.52 o 
  -2   2  12      219.03      192.42      7.22 o 
  -1   2  12        4.55        4.94      1.49 o 
   0   2  12       25.54       22.30      2.39 o 
   1   2  12       86.29       90.55      3.40 o 
   2   2  12        0.42       -0.75      1.60 o 
   3   2  12        2.31       -0.08      2.21 o 
   4   2  12      136.58      141.72      6.24 o 
   5   2  12        7.64        5.04      3.18 o 
   6   2  12       69.48       78.61      8.00 o 
  -7   3  12        5.15       -0.85      5.73 o 
  -6   3  12        4.34        2.62      5.27 o 
  -5   3  12       11.39        8.31      3.13 o 
  -4   3  12       65.24       61.30      4.72 o 
  -3   3  12        1.35        1.26      2.03 o 
  -2   3  12      279.30      266.03      6.12 o 
  -1   3  12      277.74      304.87      5.48 o 
   0   3  12       11.80       12.39      2.11 o 
   1   3  12       32.99       28.32      4.20 o 
   2   3  12       88.71       81.52      5.99 o 
   3   3  12       11.53        4.28      2.61 o 
   4   3  12       32.23       33.00      4.31 o 
   5   3  12        0.11       -1.74      3.07 o 
  -7   4  12        0.35       -3.37      5.31 o 
  -6   4  12        1.39       -0.85      4.14 o 
  -5   4  12       59.47       67.83      7.46 o 
  -4   4  12       13.78        7.01      2.70 o 
  -3   4  12      179.69      178.88      5.59 o 
  -2   4  12      334.25      327.73      7.12 o 
  -1   4  12       57.64       68.71      6.54 o 
   0   4  12      437.93      419.52      9.44 o 
   1   4  12        4.72        9.56      2.93 o 
   2   4  12       46.20       53.24      7.18 o 
   3   4  12       20.61       20.24      5.00 o 
   4   4  12        3.24       -1.87      3.82 o 
   5   4  12        1.26       -1.84      4.43 o 
  -6   5  12        0.05       -4.32      4.84 o 
  -5   5  12       52.64       55.88      6.10 o 
  -4   5  12       15.23       15.95      5.20 o 
  -3   5  12        6.42        0.35      2.91 o 
  -2   5  12        2.37        2.72      2.38 o 
  -1   5  12        1.09       -2.16      3.35 o 
   0   5  12       34.83       49.60      7.64 o 
   1   5  12       19.92       23.44      5.12 o 
   2   5  12      109.86      117.58     14.66 o 
   3   5  12       10.60       13.83      4.85 o 
   4   5  12        1.93       -1.23      4.55 o 
  -4   6  12        8.40        5.31      4.11 o 
  -3   6  12        6.91        0.77      3.44 o 
  -2   6  12        4.46        5.89      5.98 o 
  -1   6  12        1.81       13.03     10.01 o 
   0   6  12        4.23        7.94      4.83 o 
   1   6  12        0.18       -4.59      4.07 o 
   2   6  12       50.86       73.98      8.00 o 
  -8   1  13       32.14       31.10      6.38 o 
  -7   1  13        0.18       -2.74      3.87 o 
  -6   1  13       18.42       21.92      6.96 o 
  -5   1  13       83.72       92.62      6.82 o 
  -4   1  13       11.94       11.09      3.20 o 
  -3   1  13      169.36      156.76      6.49 o 
  -2   1  13        9.69        7.45      2.73 o 
  -1   1  13       50.32       53.51      4.72 o 
   0   1  13       22.71       21.15      2.66 o 
   1   1  13       75.25       74.65      3.41 o 
   2   1  13        0.26       -1.06      1.78 o 
   3   1  13       69.23       74.09      5.37 o 
   4   1  13       11.98        8.94      2.95 o 
   5   1  13       30.59       27.79      4.47 o 
   6   1  13        2.14        4.13      3.65 o 
  -8   2  13        6.09        6.06      5.80 o 
  -7   2  13       24.23       26.62      5.96 o 
  -6   2  13      134.87      133.68      6.19 o 
  -5   2  13       62.70       77.65      5.56 o 
  -4   2  13       17.33       15.84      3.08 o 
  -3   2  13       51.47       47.74      4.16 o 
  -2   2  13        0.46       -0.81      1.75 o 
  -1   2  13      537.94      498.92      7.21 o 
   0   2  13        4.23        4.86      1.82 o 
   1   2  13      193.39      194.41      8.74 o 
   2   2  13       57.93       65.18      5.52 o 
   3   2  13        1.30       -0.18      2.45 o 
   4   2  13        2.50        0.87      2.66 o 
   5   2  13        0.07       -2.59      2.93 o 
  -7   3  13        2.26       -4.44      4.85 o 
  -6   3  13       32.20       26.09      8.93 o 
  -5   3  13       38.96       42.07      4.57 o 
  -4   3  13      122.78      117.37      5.29 o 
  -3   3  13      400.25      419.99      8.25 o 
  -2   3  13       27.40       26.24      3.12 o 
  -1   3  13        1.58        0.05      1.70 o 
   0   3  13        3.63        2.23      1.96 o 
   1   3  13       43.79       38.71      3.24 o 
   2   3  13        4.24        0.95      3.00 o 
   3   3  13        4.26        0.94      2.56 o 
   4   3  13       17.29       13.58      3.66 o 
   5   3  13        9.33        8.77      3.68 o 
  -6   4  13        0.37       -5.26      4.56 o 
  -5   4  13      107.10      113.18      7.55 o 
  -4   4  13       88.46       88.13      4.95 o 
  -3   4  13        2.02        2.23      2.67 o 
  -2   4  13      150.75      146.62      5.01 o 
  -1   4  13       25.15       27.39      3.88 o 
   0   4  13       54.05       63.86      4.83 o 
   1   4  13       27.77       32.41      4.01 o 
   2   4  13        1.23       -3.64      3.17 o 
   3   4  13        1.75       -0.19      3.63 o 
   4   4  13        0.27       -4.79      4.22 o 
  -5   5  13       60.03       72.50      7.86 o 
  -4   5  13        3.46        4.22      3.47 o 
  -3   5  13        0.57       -1.79      2.45 o 
  -2   5  13       64.66       74.14      8.24 o 
  -1   5  13        6.30        6.14      3.88 o 
   0   5  13       82.94      120.38      9.57 o 
   1   5  13        9.48       12.23      4.46 o 
   2   5  13        9.79       19.13      5.23 o 
   3   5  13       18.65       22.58      5.55 o 
  -3   6  13       16.74       20.68      5.87 o 
  -2   6  13        1.64        3.86      6.31 o 
  -1   6  13       28.71       39.23      6.29 o 
   0   6  13       46.75       48.21     17.68 o 
   1   6  13        4.27        6.08      5.15 o 
  -8   0  14       15.55       16.18      7.97 o 
  -7   0  14        4.64       -1.35      5.85 o 
  -6   0  14       11.78        7.77      5.41 o 
  -5   0  14       26.63       20.99      6.05 o 
  -4   0  14       18.13       22.18      5.80 o 
  -3   0  14      184.56      179.90     10.28 o 
  -2   0  14      338.42      305.62     12.71 o 
  -1   0  14      372.60      375.18     13.73 o 
   0   0  14      436.81      393.96     10.63 o 
   1   0  14      112.62      103.14      6.00 o 
   2   0  14      974.64     1063.33     19.40 o 
   3   0  14      652.56      666.26     17.38 o 
   4   0  14      111.39      105.95      6.91 o 
   5   0  14       75.64      101.82     12.49 o 
  -7   1  14       38.08       56.64      6.75 o 
  -6   1  14        0.06       -2.36      3.38 o 
  -5   1  14        5.80        5.56      3.18 o 
  -4   1  14       18.76       16.61      3.82 o 
  -3   1  14      149.68      156.30      8.29 o 
  -2   1  14       41.33       40.17      5.75 o 
  -1   1  14      126.69      113.28      5.54 o 
   0   1  14       94.70       90.62      5.38 o 
   1   1  14      510.29      513.55      8.83 o 
   2   1  14        0.09       -0.06      1.87 o 
   3   1  14        0.34       -1.24      1.85 o 
   4   1  14      181.42      198.15      7.47 o 
   5   1  14       63.00       68.77      6.18 o 
  -7   2  14        6.68       16.74      4.26 o 
  -6   2  14        1.37       -2.60      2.98 o 
  -5   2  14      130.17      126.01      5.75 o 
  -4   2  14       41.85       42.37      4.94 o 
  -3   2  14        0.40        1.96      2.49 o 
  -2   2  14      408.89      390.09      8.53 o 
  -1   2  14      411.51      430.73      7.89 o 
   0   2  14      149.89      140.25      4.50 o 
   1   2  14        6.71        5.37      2.41 o 
   2   2  14        6.99        4.50      2.12 o 
   3   2  14        1.77       -1.03      2.33 o 
   4   2  14       28.01       26.56      4.20 o 
   5   2  14       13.42       13.14      3.93 o 
  -7   3  14        7.86       12.00      5.42 o 
  -6   3  14       37.44       35.80      6.57 o 
  -5   3  14       19.65       19.05      3.91 o 
  -4   3  14      348.47      359.82      9.16 o 
  -3   3  14      409.08      412.37      9.37 o 
  -2   3  14       94.07       90.35      4.76 o 
  -1   3  14       92.00       90.18      4.65 o 
   0   3  14       33.31       37.17      3.37 o 
   1   3  14        3.04       -0.80      2.20 o 
   2   3  14        2.78        5.10      4.07 o 
   3   3  14        0.08       -0.85      3.46 o 
   4   3  14        0.82       -0.84      2.82 o 
  -6   4  14       61.15       73.01     13.26 o 
  -5   4  14       96.75      113.59      8.49 o 
  -4   4  14       15.40       19.53      5.40 o 
  -3   4  14        4.65        1.77      2.50 o 
  -2   4  14       48.39       54.44      5.01 o 
  -1   4  14       26.18       26.27      3.70 o 
   0   4  14        1.34        2.06      3.62 o 
   1   4  14       46.58       49.96      5.96 o 
   2   4  14       56.53       51.32      6.42 o 
   3   4  14        9.37        5.21      4.24 o 
   4   4  14       14.14       10.78      5.26 o 
  -5   5  14       15.97       23.94      7.61 o 
  -4   5  14        0.79       -2.96      3.45 o 
  -3   5  14        5.38        0.19      3.35 o 
  -2   5  14        3.70        1.51      3.10 o 
  -1   5  14       10.70        5.86      4.18 o 
   0   5  14       69.81       69.52      7.31 o 
   1   5  14        1.71        1.53      3.89 o 
   2   5  14        6.52       -2.07      5.98 o 
  -2   6  14        7.50        5.45      7.11 o 
  -1   6  14        0.41       -0.48      4.62 o 
  -7   1  15        3.26        3.88      4.44 o 
  -6   1  15      105.02      113.86      6.99 o 
  -5   1  15       11.51       11.41      4.12 o 
  -4   1  15      122.80      114.07      6.36 o 
  -3   1  15       63.86       59.58      5.78 o 
  -2   1  15      346.88      360.31     27.06 o 
  -1   1  15       86.95       81.41      5.09 o 
   0   1  15      988.81      985.37     14.72 o 
   1   1  15      177.82      181.47      5.48 o 
   2   1  15      235.15      242.75      8.39 o 
   3   1  15       88.73       98.22      4.88 o 
   4   1  15       73.01       82.04      6.35 o 
   5   1  15       40.05       36.18      5.07 o 
  -7   2  15       13.08        9.02      3.96 o 
  -6   2  15       26.40       33.60      4.97 o 
  -5   2  15       41.41       47.08      4.90 o 
  -4   2  15       13.66       20.02      3.54 o 
  -3   2  15       14.65       17.27      3.23 o 
  -2   2  15      267.59      260.78      8.91 o 
  -1   2  15        2.48        1.17      2.61 o 
   0   2  15        1.26       -2.47      2.10 o 
   1   2  15        0.05       -0.37      2.09 o 
   2   2  15      121.63      128.62      4.91 o 
   3   2  15        3.49        1.62      3.00 o 
   4   2  15       42.85       52.67      7.19 o 
  -6   3  15       27.19       29.62      6.25 o 
  -5   3  15        1.77        1.07      2.98 o 
  -4   3  15      213.19      200.21      7.11 o 
  -3   3  15        0.18       -1.38      2.47 o 
  -2   3  15       93.30       83.29      5.21 o 
  -1   3  15        2.05        1.76      2.05 o 
   0   3  15        0.19       -1.22      1.97 o 
   1   3  15       71.97       73.15      6.69 o 
   2   3  15        7.32        6.78      3.93 o 
   3   3  15        0.37       -4.97      3.32 o 
   4   3  15       29.41       27.66      4.85 o 
  -5   4  15       29.51       24.50      5.67 o 
  -4   4  15        5.61        0.59      3.24 o 
  -3   4  15        0.75       -0.49      2.82 o 
  -2   4  15       12.18        6.86      3.25 o 
  -1   4  15       62.94       68.07      5.42 o 
   0   4  15       10.86       10.95      3.96 o 
   1   4  15        0.51       -2.60      3.27 o 
   2   4  15        1.00        0.47      3.61 o 
   3   4  15       30.91       39.54      6.53 o 
  -4   5  15        3.61        2.43      3.59 o 
  -3   5  15        0.14       -3.23      3.28 o 
  -2   5  15        2.56       -0.26      4.11 o 
  -1   5  15        1.70        3.54      4.32 o 
   0   5  15        6.65        0.80      4.78 o 
   1   5  15       26.24       15.67      7.19 o 
  -7   0  16       61.05       70.99     10.84 o 
  -6   0  16       21.57       24.80      7.37 o 
  -5   0  16       39.76       28.69      7.66 o 
  -4   0  16      144.01      129.67     10.15 o 
  -3   0  16      103.14      100.23      8.34 o 
  -2   0  16      104.44       98.86      8.01 o 
  -1   0  16      416.17      389.24     15.16 o 
   0   0  16      298.59      296.46     13.26 o 
   1   0  16      214.21      191.04      8.24 o 
   2   0  16      283.96      266.21      9.93 o 
   3   0  16        0.40        0.74      3.14 o 
   4   0  16       13.95       21.22      5.12 o 
  -7   1  16        2.90        2.10      4.34 o 
  -6   1  16        4.28        6.00      4.67 o 
  -5   1  16        9.27       10.31      4.38 o 
  -4   1  16        8.23        8.19      9.75 o 
  -3   1  16       11.53       14.10      4.62 o 
  -2   1  16       17.78       14.99      4.82 o 
  -1   1  16        6.38        1.63      2.83 o 
   0   1  16       17.19       23.85      3.42 o 
   1   1  16      112.30      109.17      4.53 o 
   2   1  16      109.77      105.72      4.64 o 
   3   1  16       94.06      106.08      5.83 o 
   4   1  16       43.99       39.01      5.90 o 
  -6   2  16       32.62       33.02      5.00 o 
  -5   2  16       19.69       14.44      3.99 o 
  -4   2  16      152.30      152.80      6.45 o 
  -3   2  16      200.99      189.64      6.67 o 
  -2   2  16       61.30       62.86      6.00 o 
  -1   2  16        4.69       -2.69      2.58 o 
   0   2  16        4.87        9.06      2.76 o 
   1   2  16        3.70        1.34      2.39 o 
   2   2  16       11.38        8.58      3.95 o 
   3   2  16       80.91       79.03     12.38 o 
   4   2  16       37.68       40.18      5.28 o 
  -6   3  16       34.05       34.69      5.09 o 
  -5   3  16       72.74       68.42      6.00 o 
  -4   3  16        0.00       -2.73      2.66 o 
  -3   3  16        5.96        4.24      3.82 o 
  -2   3  16      106.87      101.75      6.21 o 
  -1   3  16      149.80      149.66      8.07 o 
   0   3  16        0.45       -2.15      2.28 o 
   1   3  16        0.30       -2.33      2.88 o 
   2   3  16        0.02       -3.92      3.29 o 
   3   3  16        0.22       -3.64      3.61 o 
  -5   4  16       25.08       19.37      5.72 o 
  -4   4  16       11.29       18.20      7.64 o 
  -3   4  16       48.44       46.26      5.03 o 
  -2   4  16       22.07       16.48      3.96 o 
  -1   4  16       18.14       11.59      3.64 o 
   0   4  16       42.43       41.27      8.25 o 
   1   4  16       35.37       32.53      5.61 o 
   2   4  16        1.10       -1.23      3.72 o 
  -3   5  16       29.13       32.42      4.78 o 
  -2   5  16        3.85        6.74      4.63 o 
  -1   5  16        3.76        5.63      4.50 o 
   0   5  16       16.88       13.93      5.08 o 
  -6   1  17       24.92       25.02      5.93 o 
  -5   1  17       24.14       25.51      4.95 o 
  -4   1  17        0.13        1.70      3.11 o 
  -3   1  17       43.73       41.25      5.49 o 
  -2   1  17        0.00       -4.33      2.95 o 
  -1   1  17       39.29       39.18      4.89 o 
   0   1  17       35.32       42.00      4.30 o 
   1   1  17        1.07       -1.09      2.28 o 
   2   1  17       10.09        6.67      2.70 o 
   3   1  17       13.20       12.58      3.55 o 
  -6   2  17        1.63        2.39      3.59 o 
  -5   2  17       15.55        8.36      4.04 o 
  -4   2  17       14.81        9.89      3.36 o 
  -3   2  17        0.01        0.18      2.93 o 
  -2   2  17       31.86       30.69      4.82 o 
  -1   2  17       53.85       66.44      9.96 o 
   0   2  17       15.72       10.93      2.96 o 
   1   2  17       59.09       67.70      5.52 o 
   2   2  17       23.09       26.48      5.00 o 
   3   2  17        5.64        4.66      3.46 o 
  -5   3  17       13.46       15.47      4.33 o 
  -4   3  17       23.16       35.08      5.57 o 
  -3   3  17       24.11       35.96      5.73 o 
  -2   3  17        0.21       -4.07      3.12 o 
  -1   3  17        2.36        3.44      3.32 o 
   0   3  17       20.71       18.14      3.45 o 
   1   3  17        1.60       -2.59      3.85 o 
   2   3  17        0.05       -1.56      3.62 o 
  -4   4  17        8.33        8.39      4.36 o 
  -3   4  17       12.72       15.95      5.07 o 
  -2   4  17       11.35        8.99      3.53 o 
  -1   4  17        0.17       -0.41      3.24 o 
   0   4  17       12.75       16.62      6.89 o 
   1   4  17       13.40       18.27      6.77 o 
  -6   0  18        4.29        1.77      6.73 o 
  -5   0  18      140.64      159.68     12.25 o 
  -4   0  18        5.43        0.07      5.52 o 
  -3   0  18        3.28        0.44      4.28 o 
  -2   0  18      167.85      198.41     12.01 o 
  -1   0  18       43.75       51.37      8.34 o 
   0   0  18      125.51      137.84     10.11 o 
   1   0  18        7.38        2.72      3.70 o 
   2   0  18       48.15       62.61      8.73 o 
   3   0  18       61.81       84.49     10.84 o 
  -6   1  18        2.18       -0.91      4.39 o 
  -5   1  18       22.68       34.65      5.98 o 
  -4   1  18       48.12       54.61      6.33 o 
  -3   1  18      126.12      120.29      7.04 o 
  -2   1  18       44.60       29.86     11.27 o 
  -1   1  18        0.72        0.09      3.10 o 
   0   1  18        2.42        1.52      3.21 o 
   1   1  18       52.08       55.87      5.21 o 
   2   1  18       30.78       30.58      4.07 o 
   3   1  18        0.12       -0.58      3.15 o 
  -5   2  18       13.91       10.24      4.19 o 
  -4   2  18       14.34       12.35      4.50 o 
  -3   2  18       13.40        8.95      5.40 o 
  -2   2  18        2.65        3.24      3.49 o 
  -1   2  18      148.49      145.13      7.39 o 
   0   2  18        9.93       12.69      3.33 o 
   1   2  18        4.92        2.46      2.80 o 
   2   2  18        0.07       -4.83      3.73 o 
  -4   3  18        1.33        2.74      4.07 o 
  -3   3  18       12.73        7.79      4.37 o 
  -2   3  18        0.47       -1.67      3.48 o 
  -1   3  18        3.17        1.46      3.58 o 
   0   3  18        0.72        0.93      3.35 o 
   1   3  18       12.07       10.46      4.64 o 
  -2   4  18        6.15        9.73      4.58 o 
  -1   4  18        5.90       -0.04      5.21 o 
  -5   1  19       38.61       46.52     10.71 o 
  -4   1  19        1.80        1.98      4.15 o 
  -3   1  19       47.28       59.16      6.34 o 
  -2   1  19        2.20       -0.50      3.32 o 
  -1   1  19        0.62       -5.26      3.72 o 
   0   1  19       11.15        9.21      3.75 o 
   1   1  19        0.01       -1.87      2.94 o 
   2   1  19        0.34        2.14      2.82 o 
  -4   2  19        1.26        2.49      4.15 o 
  -3   2  19       71.07       85.44      7.69 o 
  -2   2  19        4.38       -1.54      3.71 o 
  -1   2  19       62.10       73.04      6.85 o 
   0   2  19        0.15       -3.83      2.79 o 
   1   2  19        0.32       -2.48      3.04 o 
  -3   3  19        0.00       -1.23      5.24 o 
  -2   3  19        6.55        6.15      4.09 o 
  -1   3  19       24.87       24.13      5.11 o 
   0   3  19        2.83       -1.81      3.95 o 
  -4   0  20        0.06       -1.59      5.43 o 
  -3   0  20       24.34       35.75      8.67 o 
  -2   0  20       13.51       11.43      6.84 o 
  -1   0  20        0.00       -1.46      4.85 o 
   0   0  20       62.40       89.53     11.03 o 
   1   0  20       33.83       42.22      8.45 o 
  -3   1  20        5.26        4.05      4.27 o 
  -2   1  20       10.73        6.65      4.14 o 
  -1   1  20       27.66       43.37      6.01 o 
   0   1  20        0.06       -1.61      3.43 o 
  -2   2  20       18.24       24.80      8.19 o 
  -1   2  20        0.43       -4.00      3.64 o 
                                                 
